# Supplementary material for: Assessing non-inferiority for binary matched-pairs data with missing values: a powerful and flexible GEE approach based on the risk difference
Source: BMC Med Res Methodol. 2025 Feb 27;25:53. doi: 10.1186/s12874-025-02497-2 (PMC11866877; doi:10.1186/s12874-025-02497-2)
Supplement: Supplementary file 2 — Supplementary Material 2. [file 12874_2025_2497_MOESM2_ESM.zip]

Archive with 7 entries (7 files):
- _targets.R
- readme.txt
- results/empty_file.txt
- scripts/logit_gee.R
- scripts/nam_mi.R
- scripts/simulation.R
- scripts/tango_ci.R
