# Supplementary material for: Assessing non-inferiority for binary matched-pairs data with missing values: a powerful and flexible GEE approach based on the risk difference
Source: BMC Med Res Methodol. 2025 Feb 27;25:53. doi: 10.1186/s12874-025-02497-2 (PMC11866877; doi:10.1186/s12874-025-02497-2)
Supplement: Supplementary file 2 — Supplementary Material 2. [file 12874_2025_2497_MOESM2_ESM.zip › _targets.R]

#- install necessary packages
packages <- c("future", "furrr", "dplyr", "tidyr", "ggplot2", "boot", 
              "geepack", "lme4", "purrr", "bindata", "mice", "progressr",
              "scales", "PropCIs")

install.packages(setdiff(packages, rownames(installed.packages()))) 

library(targets)
library(future)
library(furrr)
library(progressr)
library(dplyr)
library(tidyr)
library(ggplot2)
library(boot)
library(geepack)
library(lme4)
library(purrr)
library(bindata)
library(mice)
library(scales)
library(PropCIs)

#### fix the number of cores:
n_workers <- availableCores() - 1

source("scripts/logit_gee.R")
source("scripts/tango_ci.R")
source("scripts/nam_mi.R")
source("scripts/simulation.R")

#- global settings: seed and number of simulations
set.seed(123)
number_of_simulations <- 10000

plan("future::multisession", workers = n_workers)

list(
  
  #- 1. Step: define simulation setup
  tar_target(
    samplesize_config,
    {
      tmp <- list(
        "n_patients" = seq(560, 620, 1),
        "rho" = .37,
        "risk_difference_H0" = c(-.05),
        "prop_MAR" = list(c(0.2, 0)),
        "treat_effect" = c(0)
      ) |> 
        expand.grid() |> 
        as.list()
      tmp[["Szenario"]] <- seq_len(length(tmp[[1L]]))
      tmp[1L:6L]
    }
  ),
  
  #- 2. Step: run simulations
  tar_target(
    samplesize_results,
    with_progress({
      message("Start Sample Size Simulations (Overall ", 
              max(samplesize_config[["Szenario"]]), 
              " Scenarios)\n")
      future_pmap_dfr(
        samplesize_config,
        function(n_patients, 
                 rho, 
                 risk_difference_H0,
                 prop_MAR,
                 treat_effect,
                 Szenario) {
          message("Scenario No. ", Szenario)
          tryCatch(
            simulation(sim_n = n_patients,
                       sim_rho = rho,
                       sim_treat_effect = treat_effect,
                       rd_H0 = risk_difference_H0,
                       n_simulations = number_of_simulations,
                       prop_MAR = prop_MAR) |> 
              data.frame(),
            error = data.frame(),
            finally = TRUE
          )
        },
        .options = furrr_options(seed = TRUE)
      )
    })
  ),
  
  #- write results
  tar_target(
    write_results,
    write.csv2(samplesize_results, file = "results/results_samplesize.csv",
               row.names = FALSE)
  )
)
  
  
