# Supplementary material for: Assessing non-inferiority for binary matched-pairs data with missing values: a powerful and flexible GEE approach based on the risk difference
Source: BMC Med Res Methodol. 2025 Feb 27;25:53. doi: 10.1186/s12874-025-02497-2 (PMC11866877; doi:10.1186/s12874-025-02497-2)
Supplement: Supplementary file 2 — Supplementary Material 2. [file 12874_2025_2497_MOESM2_ESM.zip › readme.txt]

To start the sample size reconsideration:
* set working directory to current file
* if needed, install.packages("targets")
* optioanl: set number of cores (row 25 in _targets.R)
* run: "library(targets); tar_make()"
* results will be saved to the results-folder; be aware, the simulation might take some time to complete (hours to days, depending on the number of cores)
