# Supplementary material for: Assessing non-inferiority for binary matched-pairs data with missing values: a powerful and flexible GEE approach based on the risk difference
Source: BMC Med Res Methodol. 2025 Feb 27;25:53. doi: 10.1186/s12874-025-02497-2 (PMC11866877; doi:10.1186/s12874-025-02497-2)
Supplement: Supplementary file 2 — Supplementary Material 2. [file 12874_2025_2497_MOESM2_ESM.zip › scripts/logit_gee.R]

binlogit <- function(data,
                     conf.level = .95
                     ) {
  fit1 <- geese(y ~ treatment,
    id = id, family = binomial(link = "logit"),
    corstr = "exchangeable", data = data
  )
  betas <- fit1$beta
  ncenter <- length(unique(data$id)) # number of patients
  scf <- ncenter / (ncenter - 2 - 1) # small sample correction factor
  pc <- mean(inv.logit(betas[1]))
  pt <- mean(inv.logit(betas[1] + betas[2]))
  rd <- pt - pc
  d1 <- mean(exp(-(betas[1] + betas[2])) /
    (1 + exp(-(betas[1] + betas[2])))^2 -
    exp(-(betas[1])) /
      (1 + exp(-(betas[1])))^2)
  d2 <- mean(exp(-(betas[1] + betas[2])) /
    (1 + exp(-(betas[1] + betas[2])))^2)
  dvec <- c(d1, d2)
  var.pdiff <- dvec %*% fit1$vbeta %*% dvec
  se.rd <- sqrt(var.pdiff * scf)
  q <- qnorm(1 - (1-conf.level)/2)
  lower <- as.numeric(rd - q * se.rd)
  upper <- as.numeric(rd + q * se.rd)
  list("RD" = rd,
       "lower" = lower,
       "upper" = upper)
}
