# Supplementary material for: Assessing non-inferiority for binary matched-pairs data with missing values: a powerful and flexible GEE approach based on the risk difference
Source: BMC Med Res Methodol. 2025 Feb 27;25:53. doi: 10.1186/s12874-025-02497-2 (PMC11866877; doi:10.1186/s12874-025-02497-2)
Supplement: Supplementary file 2 — Supplementary Material 2. [file 12874_2025_2497_MOESM2_ESM.zip › scripts/nam_mi.R]

nam_estimate_and_var <- function(data, delta_0 = -.05) {
  N <- sum(data)
  x10 <- data[1,2]
  x01 <- data[2,1]
  a <- 2 * N
  b <- (2* N + x01 - x10)*delta_0 - (x10 + x01) 
  c <- -x01*delta_0*(1 - delta_0)
  p01_mle <- (-b + sqrt(b^2 - 4*a*c))/(2*a)
  p10_mle <- p01_mle + delta_0
  q01_mle <- 1-p01_mle
  var = (p10_mle + p01_mle - delta_0^2) / N
  est = (x10 - x01)/N
  data.frame("estimate" = est,
              "variance" = var)
}

nam_mi <- function(data,
                   conf.level = .95,
                   risk_diff_H0 = -.05
) {
  #- multiple imputation with m = 10
  data_mi <- data$raw_data |> 
    mutate(y = as.factor(y),
           id = as.factor(id)) |> 
    pivot_wider(names_from = treatment, values_from = y) |> 
    rename(no_treatment = `FALSE`, treatment = `TRUE`) |> 
    select(-id)
  
  mi <- complete(
    mice(data_mi, printFlag = FALSE, m = 10),
    action = "all"
  )
  
  #- obtain estimates
  mi_estimates <- map_dfr(
    mi,
    function(data, rd = risk_diff_H0) {
      tmp <- table(data)
      nam_estimate_and_var(tmp, delta_0 = risk_diff_H0)
    }
  )
  
  estimate_mean <- mean(mi_estimates$estimate)
  within_var <- mean(mi_estimates$variance)
  between_var <- 1 / (nrow(mi_estimates) - 1) * 
    sum((mi_estimates$estimate - estimate_mean)^2)
  #- set between var to 0 if no imputation was done
  no_imputation <- nrow(distinct(mi_estimates)) == 1L
  if (no_imputation) between_var <- 0
  overall_var <- within_var + (1 + 1/nrow(mi_estimates)) * between_var
  q <- qnorm(1 - (1-conf.level)/2)
  lower <- as.numeric(estimate_mean - q * sqrt(overall_var))
  upper <- as.numeric(estimate_mean + q * sqrt(overall_var))
  list("RD" = estimate_mean,
       "lower" = lower,
       "upper" = upper)
}
