# Supplementary material for: Assessing non-inferiority for binary matched-pairs data with missing values: a powerful and flexible GEE approach based on the risk difference
Source: BMC Med Res Methodol. 2025 Feb 27;25:53. doi: 10.1186/s12874-025-02497-2 (PMC11866877; doi:10.1186/s12874-025-02497-2)
Supplement: Supplementary file 2 — Supplementary Material 2. [file 12874_2025_2497_MOESM2_ESM.zip › scripts/simulation.R]

sim_data <- function(intercept = .5,
                     n = 500,
                     treat_effect = -.05,
                     rho = .2,
                     prop_MAR = c(0, 0)
) {
  
  m <- matrix(c(1, rho, rho, 1), ncol = 2) 
  res <- data.frame(rmvbin(n, margprob = c(intercept, intercept + 
                                             treat_effect), 
                           bincorr = m))
  res <- res |> 
    mutate(id = 1:n) |> 
    rename(no_treatment = X1,
           treatment = X2)
  
  #- generate missing values (MAR)
  res <- res |> 
    mutate(missing = runif(nrow(res))) |> 
    mutate(no_treatment = ifelse(missing > (1-prop_MAR[[1]]), NA, no_treatment),
           treatment = ifelse(missing < (prop_MAR[[2]]), NA, treatment)) |> 
    select(-missing)
  
  list("raw_data" = res  |> 
         pivot_longer(-id) |> 
         transmute(id = id,
                   treatment = name == "treatment",
                   y = value),
       "agg_data" = with(res, table(treatment, no_treatment)),
       "agg_data_withmissings" = with(res, table(treatment, no_treatment, 
                                                 useNA = "always")))
}

reject_H0_and_coverage <- function(sim_data_dfr, rd = -.05, true_rd = 0,
                                   alpha = .05, onesided = TRUE) {
  conf.level <- if (onesided) 1-alpha*2 else 1-alpha
  nam <- tango_ci(sim_data_dfr[["agg_data"]][2,1],
                  sim_data_dfr[["agg_data"]][1,2],
                  N = sum(sim_data_dfr[["agg_data"]]),
                  conf.level = conf.level)
  nammi <- nam_mi(sim_data_dfr,
                   risk_diff_H0 = rd,
                   conf.level = conf.level)
  logit <- binlogit(sim_data_dfr[["raw_data"]],
                    conf.level = conf.level)
  
  power_out <- data.frame(nam = nam["lower"] >= rd,
             logit = logit[["lower"]] >= rd,
             nam_mi = nammi[["lower"]] >= rd) |> 
    pivot_longer(everything()) |> 
    rename(power = value)
  
  coverage_out <- data.frame(nam = (nam["lower"] <= true_rd) & 
                               (nam["upper"] >= true_rd),
                             logit = (logit["lower"] <= true_rd) & 
                               (logit["upper"] >= true_rd),
                             nam_mi = (nammi["lower"] <= true_rd) & 
                               (nammi["upper"] >= true_rd)) |> 
    pivot_longer(everything()) |> 
    rename(coverage = value)
  
  interval_width_out <- data.frame(nam = nam[["upper"]] - nam[["lower"]],
                                   logit = logit[["upper"]] - logit[["lower"]],
                                   nam_mi = nammi[["upper"]] - 
                                     nammi[["lower"]]) |> 
    pivot_longer(everything()) |> 
    rename(intervalwidth = value)
  
  out <- left_join(power_out, coverage_out, by = "name") |> 
    left_join(interval_width_out, by = "name")
  rownames(out) <- NULL
  out
}

simulation <- function(sim_intercept = .8,
                       sim_n = 500,
                       sim_treat_effect = 0,
                       sim_rho = .2,
                       rd_H0 = -.05,
                       n_simulations = 1000,
                       alpha = .05,
                       onesided = TRUE,
                       prop_MAR = c(0, 0)
) {
  res <- purrr::map(
    seq_len(n_simulations),
    function(n_sim) {
      sim_datafr <- sim_data(intercept = sim_intercept,
                             n = sim_n,
                             treat_effect = sim_treat_effect,
                             rho = sim_rho,
                             prop_MAR = prop_MAR)
      reject_H0fr <- tryCatch(
        reject_H0_and_coverage(sim_datafr, rd = rd_H0, onesided = onesided,
                  alpha = alpha, true_rd = sim_treat_effect) |> 
          mutate(success = 1),
        error = function(e) data.frame("nam" = NA, "logit" = NA, "logit_re" = NA,
                                       "nam_mi" = NA,
                                       success = 0),
        finally = TRUE)
      cbind(sim_id = n_sim, reject_H0fr)
    }
  )
  
  res <- keep(res, ~ length(.x) > 1)
  
  res |> 
    bind_rows() |> 
    group_by(name) |> 
    summarise(successes = sum(success),
              power = mean(power, na.rm = TRUE),
              coverage = mean(coverage, na.rm = TRUE),
              intervalwidth = mean(intervalwidth, na.rm = TRUE)) |> 
    mutate(n_simulations = n_simulations,
           rho = sim_rho,
           rd_H0 = rd_H0,
           n_cases = sim_n,
           prop_MAR = paste(prop_MAR, collapse = ", ")) |> 
    ungroup()
}
