# Supplementary material for: Assessing non-inferiority for binary matched-pairs data with missing values: a powerful and flexible GEE approach based on the risk difference
Source: BMC Med Res Methodol. 2025 Feb 27;25:53. doi: 10.1186/s12874-025-02497-2 (PMC11866877; doi:10.1186/s12874-025-02497-2)
Supplement: Supplementary file 2 — Supplementary Material 2. [file 12874_2025_2497_MOESM2_ESM.zip › scripts/tango_ci.R]

tango_ci <- function(x10, x01, N,
                     conf.level = .95) {
  cis <- PropCIs::scoreci.mp(x01, x10, N, conf.level = conf.level)
  list(
    "lower" = cis[[1]][1],
    "upper" = cis[[1]][2]
  )
}
